# Supplementary material for: Willingness to use PrEP among female university students in Lesotho
Source: PLoS One. 2020 Mar 31;15(3):e0230565. doi: 10.1371/journal.pone.0230565 (PMC7108705; doi:10.1371/journal.pone.0230565)
Supplement: S1 Table — (XLS) [file pone.0230565.s011.xls]

<?xml version="1.0" encoding="US-ASCII" standalone="yes"?><?mso-application progid="Excel.Sheet"?><Workbook xmlns="urn:schemas-microsoft-com:office:spreadsheet" xmlns:o="urn:schemas-microsoft-com:office:office" xmlns:x="urn:schemas-microsoft-com:office:excel" xmlns:ss="urn:schemas-microsoft-com:office:spreadsheet" xmlns:html="http://www.w3.org/TR/REC-html40"><DocumentProperties xmlns="urn:schemas-microsoft-com:office:office"><Author></Author><LastAuthor></LastAuthor><Created></Created><LastSaved></LastSaved><Company></Company><Version></Version></DocumentProperties><ExcelWorkbook  xmlns="urn:schemas-microsoft-com:office:excel"><ProtectStructure>False</ProtectStructure><ProtectWindows>False</ProtectWindows></ExcelWorkbook><Styles><Style ss:ID="Default" ss:Name="Normal"><Alignment ss:Vertical="Bottom"/><Borders/><Font ss:FontName="Calibri" ss:Size="10"/><Interior/><NumberFormat/><Protection/></Style><Style ss:ID="s1"><Font ss:FontName="Calibri" ss:Bold="1" ss:Size="12"/><NumberFormat/></Style><Style ss:ID="s21"><Alignment ss:Horizontal="Center" ss:Vertical="Bottom"/><NumberFormat/><Font ss:FontName="Calibri" ss:Size="10"/><Borders><Border ss:Position="Top" ss:LineStyle="Continuous" ss:Weight="1"/></Borders></Style><Style ss:ID="s22"><Alignment ss:Horizontal="Center" ss:Vertical="Bottom"/><Font ss:FontName="Calibri" ss:Size="10"/><NumberFormat/></Style><Style ss:ID="s23"><Alignment ss:Horizontal="Center" ss:Vertical="Bottom"/><NumberFormat/><Font ss:FontName="Calibri" ss:Size="10"/><Borders><Border ss:Position="Bottom" ss:LineStyle="Continuous" ss:Weight="1"/></Borders></Style><Style ss:ID="s24"><Font ss:FontName="Calibri" ss:Size="10"/><NumberFormat/></Style><Style ss:ID="s31"><Font ss:FontName="Calibri" ss:Size="10"/><Borders><Border ss:Position="Top" ss:LineStyle="Continuous" ss:Weight="1"/></Borders></Style><Style ss:ID="s32"><Font ss:FontName="Calibri" ss:Size="10"/><Borders/></Style><Style ss:ID="s33"><Font ss:FontName="Calibri" ss:Size="10"/><Borders><Border ss:Position="Bottom" ss:LineStyle="Continuous" ss:Weight="1"/></Borders></Style></Styles><Names></Names><Worksheet ss:Name="Sheet1"><Table ss:ExpandedColumnCount="11" ss:ExpandedRowCount="54" x:FullColumns="1" x:FullRows="1"><Column ss:AutoFitWidth="0" ss:Width="168"/><Column ss:AutoFitWidth="0" ss:Width="58"/><Column ss:AutoFitWidth="0" ss:Width="58"/><Column ss:AutoFitWidth="0" ss:Width="58"/><Column ss:AutoFitWidth="0" ss:Width="58"/><Column ss:AutoFitWidth="0" ss:Width="58"/><Column ss:AutoFitWidth="0" ss:Width="58"/><Column ss:AutoFitWidth="0" ss:Width="58"/><Column ss:AutoFitWidth="0" ss:Width="58"/><Column ss:AutoFitWidth="0" ss:Width="58"/><Column ss:AutoFitWidth="0" ss:Width="58"/><Row></Row><Row><Cell ss:StyleID="s31"><Data ss:Type="String"></Data></Cell><Cell ss:StyleID="s21"><Data ss:Type="String">(1)</Data></Cell><Cell ss:StyleID="s21"><Data ss:Type="String">(2)</Data></Cell><Cell ss:StyleID="s21"><Data ss:Type="String">(3)</Data></Cell><Cell ss:StyleID="s21"><Data ss:Type="String">(4)</Data></Cell><Cell ss:StyleID="s21"><Data ss:Type="String">(5)</Data></Cell><Cell ss:StyleID="s21"><Data ss:Type="String">(6)</Data></Cell><Cell ss:StyleID="s21"><Data ss:Type="String">(7)</Data></Cell><Cell ss:StyleID="s21"><Data ss:Type="String">(8)</Data></Cell><Cell ss:StyleID="s21"><Data ss:Type="String">(9)</Data></Cell><Cell ss:StyleID="s21"><Data ss:Type="String">(10)</Data></Cell></Row><Row><Cell ss:StyleID="s32"><Data ss:Type="String">VARIABLES</Data></Cell><Cell ss:StyleID="s22"><Data ss:Type="String">strong_prep</Data></Cell><Cell ss:StyleID="s22"><Data ss:Type="String">strong_prep</Data></Cell><Cell ss:StyleID="s22"><Data ss:Type="String">strong_prep</Data></Cell><Cell ss:StyleID="s22"><Data ss:Type="String">strong_prep</Data></Cell><Cell ss:StyleID="s22"><Data ss:Type="String">strong_prep</Data></Cell><Cell ss:StyleID="s22"><Data ss:Type="String">strong_prep</Data></Cell><Cell ss:StyleID="s22"><Data ss:Type="String">strong_prep</Data></Cell><Cell ss:StyleID="s22"><Data ss:Type="String">strong_prep</Data></Cell><Cell ss:StyleID="s22"><Data ss:Type="String">strong_prep</Data></Cell><Cell ss:StyleID="s22"><Data ss:Type="String">strong_prep</Data></Cell></Row><Row><Cell ss:StyleID="s31"><Data ss:Type="String"></Data></Cell><Cell ss:StyleID="s21"><Data ss:Type="String"></Data></Cell><Cell ss:StyleID="s21"><Data ss:Type="String"></Data></Cell><Cell ss:StyleID="s21"><Data ss:Type="String"></Data></Cell><Cell ss:StyleID="s21"><Data ss:Type="String"></Data></Cell><Cell ss:StyleID="s21"><Data ss:Type="String"></Data></Cell><Cell ss:StyleID="s21"><Data ss:Type="String"></Data></Cell><Cell ss:StyleID="s21"><Data ss:Type="String"></Data></Cell><Cell ss:StyleID="s21"><Data ss:Type="String"></Data></Cell><Cell ss:StyleID="s21"><Data ss:Type="String"></Data></Cell><Cell ss:StyleID="s21"><Data ss:Type="String"></Data></Cell></Row><Row><Cell ss:StyleID="s32"><Data ss:Type="String">strong_prep</Data></Cell><Cell ss:StyleID="s22"><Data ss:Type="String"></Data></Cell><Cell ss:StyleID="s22"><Data ss:Type="String"></Data></Cell><Cell ss:StyleID="s22"><Data ss:Type="String"></Data></Cell><Cell ss:StyleID="s22"><Data ss:Type="String"></Data></Cell><Cell ss:StyleID="s22"><Data ss:Type="String"></Data></Cell><Cell ss:StyleID="s22"><Data ss:Type="String"></Data></Cell><Cell ss:StyleID="s22"><Data ss:Type="String"></Data></Cell><Cell ss:StyleID="s22"><Data ss:Type="String"></Data></Cell><Cell ss:StyleID="s22"><Data ss:Type="String"></Data></Cell><Cell ss:StyleID="s22"><Data ss:Type="String"></Data></Cell></Row><Row><Cell ss:StyleID="s32"><Data ss:Type="String"></Data></Cell><Cell ss:StyleID="s22"><Data ss:Type="String">( - )</Data></Cell><Cell ss:StyleID="s22"><Data ss:Type="String">( - )</Data></Cell><Cell ss:StyleID="s22"><Data ss:Type="String">( - )</Data></Cell><Cell ss:StyleID="s22"><Data ss:Type="String">( - )</Data></Cell><Cell ss:StyleID="s22"><Data ss:Type="String">( - )</Data></Cell><Cell ss:StyleID="s22"><Data ss:Type="String">( - )</Data></Cell><Cell ss:StyleID="s22"><Data ss:Type="String">( - )</Data></Cell><Cell ss:StyleID="s22"><Data ss:Type="String">( - )</Data></Cell><Cell ss:StyleID="s22"><Data ss:Type="String">( - )</Data></Cell><Cell ss:StyleID="s22"><Data ss:Type="String">( - )</Data></Cell></Row><Row><Cell ss:StyleID="s32"><Data ss:Type="String"></Data></Cell><Cell ss:StyleID="s22"><Data ss:Type="String"></Data></Cell><Cell ss:StyleID="s22"><Data ss:Type="String"></Data></Cell><Cell ss:StyleID="s22"><Data ss:Type="String"></Data></Cell><Cell ss:StyleID="s22"><Data ss:Type="String"></Data></Cell><Cell ss:StyleID="s22"><Data ss:Type="String"></Data></Cell><Cell ss:StyleID="s22"><Data ss:Type="String"></Data></Cell><Cell ss:StyleID="s22"><Data ss:Type="String"></Data></Cell><Cell ss:StyleID="s22"><Data ss:Type="String"></Data></Cell><Cell ss:StyleID="s22"><Data ss:Type="String"></Data></Cell><Cell ss:StyleID="s22"><Data ss:Type="String"></Data></Cell></Row><Row><Cell ss:StyleID="s32"><Data ss:Type="String">h_hivrisk_perception_bin</Data></Cell><Cell ss:StyleID="s22"><Data ss:Type="String">0.152***</Data></Cell><Cell ss:StyleID="s22"><Data ss:Type="String">0.126**</Data></Cell><Cell ss:StyleID="s22"><Data ss:Type="String">0.136**</Data></Cell><Cell ss:StyleID="s22"><Data ss:Type="String">0.131**</Data></Cell><Cell ss:StyleID="s22"><Data ss:Type="String">0.128**</Data></Cell><Cell ss:StyleID="s22"><Data ss:Type="String">0.142***</Data></Cell><Cell ss:StyleID="s22"><Data ss:Type="String">0.144**</Data></Cell><Cell ss:StyleID="s22"><Data ss:Type="String">0.138***</Data></Cell><Cell ss:StyleID="s22"><Data ss:Type="String">0.120**</Data></Cell><Cell ss:StyleID="s22"><Data ss:Type="String">0.137**</Data></Cell></Row><Row><Cell ss:StyleID="s32"><Data ss:Type="String"></Data></Cell><Cell ss:StyleID="s22"><Data ss:Type="String">(0.0484 - 0.255)</Data></Cell><Cell ss:StyleID="s22"><Data ss:Type="String">(0.0236 - 0.228)</Data></Cell><Cell ss:StyleID="s22"><Data ss:Type="String">(0.0321 - 0.239)</Data></Cell><Cell ss:StyleID="s22"><Data ss:Type="String">(0.0291 - 0.233)</Data></Cell><Cell ss:StyleID="s22"><Data ss:Type="String">(0.0241 - 0.232)</Data></Cell><Cell ss:StyleID="s22"><Data ss:Type="String">(0.0386 - 0.245)</Data></Cell><Cell ss:StyleID="s22"><Data ss:Type="String">(0.0317 - 0.257)</Data></Cell><Cell ss:StyleID="s22"><Data ss:Type="String">(0.0331 - 0.243)</Data></Cell><Cell ss:StyleID="s22"><Data ss:Type="String">(0.00844 - 0.232)</Data></Cell><Cell ss:StyleID="s22"><Data ss:Type="String">(0.0279 - 0.246)</Data></Cell></Row><Row><Cell ss:StyleID="s32"><Data ss:Type="String"></Data></Cell><Cell ss:StyleID="s22"><Data ss:Type="String">0.00400</Data></Cell><Cell ss:StyleID="s22"><Data ss:Type="String">0.0159</Data></Cell><Cell ss:StyleID="s22"><Data ss:Type="String">0.0103</Data></Cell><Cell ss:StyleID="s22"><Data ss:Type="String">0.0118</Data></Cell><Cell ss:StyleID="s22"><Data ss:Type="String">0.0157</Data></Cell><Cell ss:StyleID="s22"><Data ss:Type="String">0.00706</Data></Cell><Cell ss:StyleID="s22"><Data ss:Type="String">0.0120</Data></Cell><Cell ss:StyleID="s22"><Data ss:Type="String">0.00997</Data></Cell><Cell ss:StyleID="s22"><Data ss:Type="String">0.0350</Data></Cell><Cell ss:StyleID="s22"><Data ss:Type="String">0.0138</Data></Cell></Row><Row><Cell ss:StyleID="s32"><Data ss:Type="String">a_age</Data></Cell><Cell ss:StyleID="s22"><Data ss:Type="String">-0.000270</Data></Cell><Cell ss:StyleID="s22"><Data ss:Type="String">-0.000485</Data></Cell><Cell ss:StyleID="s22"><Data ss:Type="String">0.000888</Data></Cell><Cell ss:StyleID="s22"><Data ss:Type="String">-0.00388</Data></Cell><Cell ss:StyleID="s22"><Data ss:Type="String">0.000984</Data></Cell><Cell ss:StyleID="s22"><Data ss:Type="String">0.00101</Data></Cell><Cell ss:StyleID="s22"><Data ss:Type="String">0.000179</Data></Cell><Cell ss:StyleID="s22"><Data ss:Type="String">0.000789</Data></Cell><Cell ss:StyleID="s22"><Data ss:Type="String">0.000499</Data></Cell><Cell ss:StyleID="s22"><Data ss:Type="String">-0.000395</Data></Cell></Row><Row><Cell ss:StyleID="s32"><Data ss:Type="String"></Data></Cell><Cell ss:StyleID="s22"><Data ss:Type="String">(-0.0178 - 0.0172)</Data></Cell><Cell ss:StyleID="s22"><Data ss:Type="String">(-0.0178 - 0.0169)</Data></Cell><Cell ss:StyleID="s22"><Data ss:Type="String">(-0.0166 - 0.0184)</Data></Cell><Cell ss:StyleID="s22"><Data ss:Type="String">(-0.0210 - 0.0132)</Data></Cell><Cell ss:StyleID="s22"><Data ss:Type="String">(-0.0167 - 0.0187)</Data></Cell><Cell ss:StyleID="s22"><Data ss:Type="String">(-0.0169 - 0.0189)</Data></Cell><Cell ss:StyleID="s22"><Data ss:Type="String">(-0.0173 - 0.0176)</Data></Cell><Cell ss:StyleID="s22"><Data ss:Type="String">(-0.0167 - 0.0183)</Data></Cell><Cell ss:StyleID="s22"><Data ss:Type="String">(-0.0166 - 0.0176)</Data></Cell><Cell ss:StyleID="s22"><Data ss:Type="String">(-0.0179 - 0.0171)</Data></Cell></Row><Row><Cell ss:StyleID="s32"><Data ss:Type="String"></Data></Cell><Cell ss:StyleID="s22"><Data ss:Type="String">0.976</Data></Cell><Cell ss:StyleID="s22"><Data ss:Type="String">0.956</Data></Cell><Cell ss:StyleID="s22"><Data ss:Type="String">0.921</Data></Cell><Cell ss:StyleID="s22"><Data ss:Type="String">0.656</Data></Cell><Cell ss:StyleID="s22"><Data ss:Type="String">0.913</Data></Cell><Cell ss:StyleID="s22"><Data ss:Type="String">0.912</Data></Cell><Cell ss:StyleID="s22"><Data ss:Type="String">0.984</Data></Cell><Cell ss:StyleID="s22"><Data ss:Type="String">0.929</Data></Cell><Cell ss:StyleID="s22"><Data ss:Type="String">0.954</Data></Cell><Cell ss:StyleID="s22"><Data ss:Type="String">0.965</Data></Cell></Row><Row><Cell ss:StyleID="s32"><Data ss:Type="String">institution</Data></Cell><Cell ss:StyleID="s22"><Data ss:Type="String">-0.00251</Data></Cell><Cell ss:StyleID="s22"><Data ss:Type="String">-0.00260</Data></Cell><Cell ss:StyleID="s22"><Data ss:Type="String">-0.00399</Data></Cell><Cell ss:StyleID="s22"><Data ss:Type="String">-0.00350</Data></Cell><Cell ss:StyleID="s22"><Data ss:Type="String">-0.00340</Data></Cell><Cell ss:StyleID="s22"><Data ss:Type="String">-0.00297</Data></Cell><Cell ss:StyleID="s22"><Data ss:Type="String">-0.00213</Data></Cell><Cell ss:StyleID="s22"><Data ss:Type="String">-0.00350</Data></Cell><Cell ss:StyleID="s22"><Data ss:Type="String">-0.00300</Data></Cell><Cell ss:StyleID="s22"><Data ss:Type="String">-0.00448</Data></Cell></Row><Row><Cell ss:StyleID="s32"><Data ss:Type="String"></Data></Cell><Cell ss:StyleID="s22"><Data ss:Type="String">(-0.0170 - 0.0120)</Data></Cell><Cell ss:StyleID="s22"><Data ss:Type="String">(-0.0169 - 0.0117)</Data></Cell><Cell ss:StyleID="s22"><Data ss:Type="String">(-0.0186 - 0.0106)</Data></Cell><Cell ss:StyleID="s22"><Data ss:Type="String">(-0.0176 - 0.0106)</Data></Cell><Cell ss:StyleID="s22"><Data ss:Type="String">(-0.0179 - 0.0111)</Data></Cell><Cell ss:StyleID="s22"><Data ss:Type="String">(-0.0175 - 0.0115)</Data></Cell><Cell ss:StyleID="s22"><Data ss:Type="String">(-0.0161 - 0.0119)</Data></Cell><Cell ss:StyleID="s22"><Data ss:Type="String">(-0.0180 - 0.0110)</Data></Cell><Cell ss:StyleID="s22"><Data ss:Type="String">(-0.0173 - 0.0113)</Data></Cell><Cell ss:StyleID="s22"><Data ss:Type="String">(-0.0184 - 0.00947)</Data></Cell></Row><Row><Cell ss:StyleID="s32"><Data ss:Type="String"></Data></Cell><Cell ss:StyleID="s22"><Data ss:Type="String">0.735</Data></Cell><Cell ss:StyleID="s22"><Data ss:Type="String">0.722</Data></Cell><Cell ss:StyleID="s22"><Data ss:Type="String">0.592</Data></Cell><Cell ss:StyleID="s22"><Data ss:Type="String">0.626</Data></Cell><Cell ss:StyleID="s22"><Data ss:Type="String">0.646</Data></Cell><Cell ss:StyleID="s22"><Data ss:Type="String">0.689</Data></Cell><Cell ss:StyleID="s22"><Data ss:Type="String">0.766</Data></Cell><Cell ss:StyleID="s22"><Data ss:Type="String">0.636</Data></Cell><Cell ss:StyleID="s22"><Data ss:Type="String">0.681</Data></Cell><Cell ss:StyleID="s22"><Data ss:Type="String">0.529</Data></Cell></Row><Row><Cell ss:StyleID="s32"><Data ss:Type="String">morethan1partner</Data></Cell><Cell ss:StyleID="s22"><Data ss:Type="String">-0.0738</Data></Cell><Cell ss:StyleID="s22"><Data ss:Type="String"></Data></Cell><Cell ss:StyleID="s22"><Data ss:Type="String"></Data></Cell><Cell ss:StyleID="s22"><Data ss:Type="String"></Data></Cell><Cell ss:StyleID="s22"><Data ss:Type="String"></Data></Cell><Cell ss:StyleID="s22"><Data ss:Type="String"></Data></Cell><Cell ss:StyleID="s22"><Data ss:Type="String"></Data></Cell><Cell ss:StyleID="s22"><Data ss:Type="String"></Data></Cell><Cell ss:StyleID="s22"><Data ss:Type="String"></Data></Cell><Cell ss:StyleID="s22"><Data ss:Type="String"></Data></Cell></Row><Row><Cell ss:StyleID="s32"><Data ss:Type="String"></Data></Cell><Cell ss:StyleID="s22"><Data ss:Type="String">(-0.183 - 0.0355)</Data></Cell><Cell ss:StyleID="s22"><Data ss:Type="String"></Data></Cell><Cell ss:StyleID="s22"><Data ss:Type="String"></Data></Cell><Cell ss:StyleID="s22"><Data ss:Type="String"></Data></Cell><Cell ss:StyleID="s22"><Data ss:Type="String"></Data></Cell><Cell ss:StyleID="s22"><Data ss:Type="String"></Data></Cell><Cell ss:StyleID="s22"><Data ss:Type="String"></Data></Cell><Cell ss:StyleID="s22"><Data ss:Type="String"></Data></Cell><Cell ss:StyleID="s22"><Data ss:Type="String"></Data></Cell><Cell ss:StyleID="s22"><Data ss:Type="String"></Data></Cell></Row><Row><Cell ss:StyleID="s32"><Data ss:Type="String"></Data></Cell><Cell ss:StyleID="s22"><Data ss:Type="String">0.186</Data></Cell><Cell ss:StyleID="s22"><Data ss:Type="String"></Data></Cell><Cell ss:StyleID="s22"><Data ss:Type="String"></Data></Cell><Cell ss:StyleID="s22"><Data ss:Type="String"></Data></Cell><Cell ss:StyleID="s22"><Data ss:Type="String"></Data></Cell><Cell ss:StyleID="s22"><Data ss:Type="String"></Data></Cell><Cell ss:StyleID="s22"><Data ss:Type="String"></Data></Cell><Cell ss:StyleID="s22"><Data ss:Type="String"></Data></Cell><Cell ss:StyleID="s22"><Data ss:Type="String"></Data></Cell><Cell ss:StyleID="s22"><Data ss:Type="String"></Data></Cell></Row><Row><Cell ss:StyleID="s32"><Data ss:Type="String">partner_multiplepartners_yn1</Data></Cell><Cell ss:StyleID="s22"><Data ss:Type="String"></Data></Cell><Cell ss:StyleID="s22"><Data ss:Type="String">0.0935*</Data></Cell><Cell ss:StyleID="s22"><Data ss:Type="String"></Data></Cell><Cell ss:StyleID="s22"><Data ss:Type="String"></Data></Cell><Cell ss:StyleID="s22"><Data ss:Type="String"></Data></Cell><Cell ss:StyleID="s22"><Data ss:Type="String"></Data></Cell><Cell ss:StyleID="s22"><Data ss:Type="String"></Data></Cell><Cell ss:StyleID="s22"><Data ss:Type="String"></Data></Cell><Cell ss:StyleID="s22"><Data ss:Type="String"></Data></Cell><Cell ss:StyleID="s22"><Data ss:Type="String"></Data></Cell></Row><Row><Cell ss:StyleID="s32"><Data ss:Type="String"></Data></Cell><Cell ss:StyleID="s22"><Data ss:Type="String"></Data></Cell><Cell ss:StyleID="s22"><Data ss:Type="String">(-0.00997 - 0.197)</Data></Cell><Cell ss:StyleID="s22"><Data ss:Type="String"></Data></Cell><Cell ss:StyleID="s22"><Data ss:Type="String"></Data></Cell><Cell ss:StyleID="s22"><Data ss:Type="String"></Data></Cell><Cell ss:StyleID="s22"><Data ss:Type="String"></Data></Cell><Cell ss:StyleID="s22"><Data ss:Type="String"></Data></Cell><Cell ss:StyleID="s22"><Data ss:Type="String"></Data></Cell><Cell ss:StyleID="s22"><Data ss:Type="String"></Data></Cell><Cell ss:StyleID="s22"><Data ss:Type="String"></Data></Cell></Row><Row><Cell ss:StyleID="s32"><Data ss:Type="String"></Data></Cell><Cell ss:StyleID="s22"><Data ss:Type="String"></Data></Cell><Cell ss:StyleID="s22"><Data ss:Type="String">0.0765</Data></Cell><Cell ss:StyleID="s22"><Data ss:Type="String"></Data></Cell><Cell ss:StyleID="s22"><Data ss:Type="String"></Data></Cell><Cell ss:StyleID="s22"><Data ss:Type="String"></Data></Cell><Cell ss:StyleID="s22"><Data ss:Type="String"></Data></Cell><Cell ss:StyleID="s22"><Data ss:Type="String"></Data></Cell><Cell ss:StyleID="s22"><Data ss:Type="String"></Data></Cell><Cell ss:StyleID="s22"><Data ss:Type="String"></Data></Cell><Cell ss:StyleID="s22"><Data ss:Type="String"></Data></Cell></Row><Row><Cell ss:StyleID="s32"><Data ss:Type="String">inconsistent_condom1</Data></Cell><Cell ss:StyleID="s22"><Data ss:Type="String"></Data></Cell><Cell ss:StyleID="s22"><Data ss:Type="String"></Data></Cell><Cell ss:StyleID="s22"><Data ss:Type="String">-0.0411</Data></Cell><Cell ss:StyleID="s22"><Data ss:Type="String"></Data></Cell><Cell ss:StyleID="s22"><Data ss:Type="String"></Data></Cell><Cell ss:StyleID="s22"><Data ss:Type="String"></Data></Cell><Cell ss:StyleID="s22"><Data ss:Type="String"></Data></Cell><Cell ss:StyleID="s22"><Data ss:Type="String"></Data></Cell><Cell ss:StyleID="s22"><Data ss:Type="String"></Data></Cell><Cell ss:StyleID="s22"><Data ss:Type="String"></Data></Cell></Row><Row><Cell ss:StyleID="s32"><Data ss:Type="String"></Data></Cell><Cell ss:StyleID="s22"><Data ss:Type="String"></Data></Cell><Cell ss:StyleID="s22"><Data ss:Type="String"></Data></Cell><Cell ss:StyleID="s22"><Data ss:Type="String">(-0.152 - 0.0701)</Data></Cell><Cell ss:StyleID="s22"><Data ss:Type="String"></Data></Cell><Cell ss:StyleID="s22"><Data ss:Type="String"></Data></Cell><Cell ss:StyleID="s22"><Data ss:Type="String"></Data></Cell><Cell ss:StyleID="s22"><Data ss:Type="String"></Data></Cell><Cell ss:StyleID="s22"><Data ss:Type="String"></Data></Cell><Cell ss:StyleID="s22"><Data ss:Type="String"></Data></Cell><Cell ss:StyleID="s22"><Data ss:Type="String"></Data></Cell></Row><Row><Cell ss:StyleID="s32"><Data ss:Type="String"></Data></Cell><Cell ss:StyleID="s22"><Data ss:Type="String"></Data></Cell><Cell ss:StyleID="s22"><Data ss:Type="String"></Data></Cell><Cell ss:StyleID="s22"><Data ss:Type="String">0.469</Data></Cell><Cell ss:StyleID="s22"><Data ss:Type="String"></Data></Cell><Cell ss:StyleID="s22"><Data ss:Type="String"></Data></Cell><Cell ss:StyleID="s22"><Data ss:Type="String"></Data></Cell><Cell ss:StyleID="s22"><Data ss:Type="String"></Data></Cell><Cell ss:StyleID="s22"><Data ss:Type="String"></Data></Cell><Cell ss:StyleID="s22"><Data ss:Type="String"></Data></Cell><Cell ss:StyleID="s22"><Data ss:Type="String"></Data></Cell></Row><Row><Cell ss:StyleID="s32"><Data ss:Type="String">antibioticadherence</Data></Cell><Cell ss:StyleID="s22"><Data ss:Type="String"></Data></Cell><Cell ss:StyleID="s22"><Data ss:Type="String"></Data></Cell><Cell ss:StyleID="s22"><Data ss:Type="String"></Data></Cell><Cell ss:StyleID="s22"><Data ss:Type="String">0.253***</Data></Cell><Cell ss:StyleID="s22"><Data ss:Type="String"></Data></Cell><Cell ss:StyleID="s22"><Data ss:Type="String"></Data></Cell><Cell ss:StyleID="s22"><Data ss:Type="String"></Data></Cell><Cell ss:StyleID="s22"><Data ss:Type="String"></Data></Cell><Cell ss:StyleID="s22"><Data ss:Type="String"></Data></Cell><Cell ss:StyleID="s22"><Data ss:Type="String"></Data></Cell></Row><Row><Cell ss:StyleID="s32"><Data ss:Type="String"></Data></Cell><Cell ss:StyleID="s22"><Data ss:Type="String"></Data></Cell><Cell ss:StyleID="s22"><Data ss:Type="String"></Data></Cell><Cell ss:StyleID="s22"><Data ss:Type="String"></Data></Cell><Cell ss:StyleID="s22"><Data ss:Type="String">(0.0813 - 0.425)</Data></Cell><Cell ss:StyleID="s22"><Data ss:Type="String"></Data></Cell><Cell ss:StyleID="s22"><Data ss:Type="String"></Data></Cell><Cell ss:StyleID="s22"><Data ss:Type="String"></Data></Cell><Cell ss:StyleID="s22"><Data ss:Type="String"></Data></Cell><Cell ss:StyleID="s22"><Data ss:Type="String"></Data></Cell><Cell ss:StyleID="s22"><Data ss:Type="String"></Data></Cell></Row><Row><Cell ss:StyleID="s32"><Data ss:Type="String"></Data></Cell><Cell ss:StyleID="s22"><Data ss:Type="String"></Data></Cell><Cell ss:StyleID="s22"><Data ss:Type="String"></Data></Cell><Cell ss:StyleID="s22"><Data ss:Type="String"></Data></Cell><Cell ss:StyleID="s22"><Data ss:Type="String">0.00387</Data></Cell><Cell ss:StyleID="s22"><Data ss:Type="String"></Data></Cell><Cell ss:StyleID="s22"><Data ss:Type="String"></Data></Cell><Cell ss:StyleID="s22"><Data ss:Type="String"></Data></Cell><Cell ss:StyleID="s22"><Data ss:Type="String"></Data></Cell><Cell ss:StyleID="s22"><Data ss:Type="String"></Data></Cell><Cell ss:StyleID="s22"><Data ss:Type="String"></Data></Cell></Row><Row><Cell ss:StyleID="s32"><Data ss:Type="String">dontlike_condoms</Data></Cell><Cell ss:StyleID="s22"><Data ss:Type="String"></Data></Cell><Cell ss:StyleID="s22"><Data ss:Type="String"></Data></Cell><Cell ss:StyleID="s22"><Data ss:Type="String"></Data></Cell><Cell ss:StyleID="s22"><Data ss:Type="String"></Data></Cell><Cell ss:StyleID="s22"><Data ss:Type="String">0.183**</Data></Cell><Cell ss:StyleID="s22"><Data ss:Type="String"></Data></Cell><Cell ss:StyleID="s22"><Data ss:Type="String"></Data></Cell><Cell ss:StyleID="s22"><Data ss:Type="String"></Data></Cell><Cell ss:StyleID="s22"><Data ss:Type="String"></Data></Cell><Cell ss:StyleID="s22"><Data ss:Type="String"></Data></Cell></Row><Row><Cell ss:StyleID="s32"><Data ss:Type="String"></Data></Cell><Cell ss:StyleID="s22"><Data ss:Type="String"></Data></Cell><Cell ss:StyleID="s22"><Data ss:Type="String"></Data></Cell><Cell ss:StyleID="s22"><Data ss:Type="String"></Data></Cell><Cell ss:StyleID="s22"><Data ss:Type="String"></Data></Cell><Cell ss:StyleID="s22"><Data ss:Type="String">(0.0435 - 0.323)</Data></Cell><Cell ss:StyleID="s22"><Data ss:Type="String"></Data></Cell><Cell ss:StyleID="s22"><Data ss:Type="String"></Data></Cell><Cell ss:StyleID="s22"><Data ss:Type="String"></Data></Cell><Cell ss:StyleID="s22"><Data ss:Type="String"></Data></Cell><Cell ss:StyleID="s22"><Data ss:Type="String"></Data></Cell></Row><Row><Cell ss:StyleID="s32"><Data ss:Type="String"></Data></Cell><Cell ss:StyleID="s22"><Data ss:Type="String"></Data></Cell><Cell ss:StyleID="s22"><Data ss:Type="String"></Data></Cell><Cell ss:StyleID="s22"><Data ss:Type="String"></Data></Cell><Cell ss:StyleID="s22"><Data ss:Type="String"></Data></Cell><Cell ss:StyleID="s22"><Data ss:Type="String">0.0102</Data></Cell><Cell ss:StyleID="s22"><Data ss:Type="String"></Data></Cell><Cell ss:StyleID="s22"><Data ss:Type="String"></Data></Cell><Cell ss:StyleID="s22"><Data ss:Type="String"></Data></Cell><Cell ss:StyleID="s22"><Data ss:Type="String"></Data></Cell><Cell ss:StyleID="s22"><Data ss:Type="String"></Data></Cell></Row><Row><Cell ss:StyleID="s32"><Data ss:Type="String">sti_bin</Data></Cell><Cell ss:StyleID="s22"><Data ss:Type="String"></Data></Cell><Cell ss:StyleID="s22"><Data ss:Type="String"></Data></Cell><Cell ss:StyleID="s22"><Data ss:Type="String"></Data></Cell><Cell ss:StyleID="s22"><Data ss:Type="String"></Data></Cell><Cell ss:StyleID="s22"><Data ss:Type="String"></Data></Cell><Cell ss:StyleID="s22"><Data ss:Type="String">-0.0319</Data></Cell><Cell ss:StyleID="s22"><Data ss:Type="String"></Data></Cell><Cell ss:StyleID="s22"><Data ss:Type="String"></Data></Cell><Cell ss:StyleID="s22"><Data ss:Type="String"></Data></Cell><Cell ss:StyleID="s22"><Data ss:Type="String"></Data></Cell></Row><Row><Cell ss:StyleID="s32"><Data ss:Type="String"></Data></Cell><Cell ss:StyleID="s22"><Data ss:Type="String"></Data></Cell><Cell ss:StyleID="s22"><Data ss:Type="String"></Data></Cell><Cell ss:StyleID="s22"><Data ss:Type="String"></Data></Cell><Cell ss:StyleID="s22"><Data ss:Type="String"></Data></Cell><Cell ss:StyleID="s22"><Data ss:Type="String"></Data></Cell><Cell ss:StyleID="s22"><Data ss:Type="String">(-0.160 - 0.0958)</Data></Cell><Cell ss:StyleID="s22"><Data ss:Type="String"></Data></Cell><Cell ss:StyleID="s22"><Data ss:Type="String"></Data></Cell><Cell ss:StyleID="s22"><Data ss:Type="String"></Data></Cell><Cell ss:StyleID="s22"><Data ss:Type="String"></Data></Cell></Row><Row><Cell ss:StyleID="s32"><Data ss:Type="String"></Data></Cell><Cell ss:StyleID="s22"><Data ss:Type="String"></Data></Cell><Cell ss:StyleID="s22"><Data ss:Type="String"></Data></Cell><Cell ss:StyleID="s22"><Data ss:Type="String"></Data></Cell><Cell ss:StyleID="s22"><Data ss:Type="String"></Data></Cell><Cell ss:StyleID="s22"><Data ss:Type="String"></Data></Cell><Cell ss:StyleID="s22"><Data ss:Type="String">0.625</Data></Cell><Cell ss:StyleID="s22"><Data ss:Type="String"></Data></Cell><Cell ss:StyleID="s22"><Data ss:Type="String"></Data></Cell><Cell ss:StyleID="s22"><Data ss:Type="String"></Data></Cell><Cell ss:StyleID="s22"><Data ss:Type="String"></Data></Cell></Row><Row><Cell ss:StyleID="s32"><Data ss:Type="String">ever_forced_sex</Data></Cell><Cell ss:StyleID="s22"><Data ss:Type="String"></Data></Cell><Cell ss:StyleID="s22"><Data ss:Type="String"></Data></Cell><Cell ss:StyleID="s22"><Data ss:Type="String"></Data></Cell><Cell ss:StyleID="s22"><Data ss:Type="String"></Data></Cell><Cell ss:StyleID="s22"><Data ss:Type="String"></Data></Cell><Cell ss:StyleID="s22"><Data ss:Type="String"></Data></Cell><Cell ss:StyleID="s22"><Data ss:Type="String">0.0238</Data></Cell><Cell ss:StyleID="s22"><Data ss:Type="String"></Data></Cell><Cell ss:StyleID="s22"><Data ss:Type="String"></Data></Cell><Cell ss:StyleID="s22"><Data ss:Type="String"></Data></Cell></Row><Row><Cell ss:StyleID="s32"><Data ss:Type="String"></Data></Cell><Cell ss:StyleID="s22"><Data ss:Type="String"></Data></Cell><Cell ss:StyleID="s22"><Data ss:Type="String"></Data></Cell><Cell ss:StyleID="s22"><Data ss:Type="String"></Data></Cell><Cell ss:StyleID="s22"><Data ss:Type="String"></Data></Cell><Cell ss:StyleID="s22"><Data ss:Type="String"></Data></Cell><Cell ss:StyleID="s22"><Data ss:Type="String"></Data></Cell><Cell ss:StyleID="s22"><Data ss:Type="String">(-0.0923 - 0.140)</Data></Cell><Cell ss:StyleID="s22"><Data ss:Type="String"></Data></Cell><Cell ss:StyleID="s22"><Data ss:Type="String"></Data></Cell><Cell ss:StyleID="s22"><Data ss:Type="String"></Data></Cell></Row><Row><Cell ss:StyleID="s32"><Data ss:Type="String"></Data></Cell><Cell ss:StyleID="s22"><Data ss:Type="String"></Data></Cell><Cell ss:StyleID="s22"><Data ss:Type="String"></Data></Cell><Cell ss:StyleID="s22"><Data ss:Type="String"></Data></Cell><Cell ss:StyleID="s22"><Data ss:Type="String"></Data></Cell><Cell ss:StyleID="s22"><Data ss:Type="String"></Data></Cell><Cell ss:StyleID="s22"><Data ss:Type="String"></Data></Cell><Cell ss:StyleID="s22"><Data ss:Type="String">0.687</Data></Cell><Cell ss:StyleID="s22"><Data ss:Type="String"></Data></Cell><Cell ss:StyleID="s22"><Data ss:Type="String"></Data></Cell><Cell ss:StyleID="s22"><Data ss:Type="String"></Data></Cell></Row><Row><Cell ss:StyleID="s32"><Data ss:Type="String">condom_negot_hard</Data></Cell><Cell ss:StyleID="s22"><Data ss:Type="String"></Data></Cell><Cell ss:StyleID="s22"><Data ss:Type="String"></Data></Cell><Cell ss:StyleID="s22"><Data ss:Type="String"></Data></Cell><Cell ss:StyleID="s22"><Data ss:Type="String"></Data></Cell><Cell ss:StyleID="s22"><Data ss:Type="String"></Data></Cell><Cell ss:StyleID="s22"><Data ss:Type="String"></Data></Cell><Cell ss:StyleID="s22"><Data ss:Type="String"></Data></Cell><Cell ss:StyleID="s22"><Data ss:Type="String">0.0163</Data></Cell><Cell ss:StyleID="s22"><Data ss:Type="String"></Data></Cell><Cell ss:StyleID="s22"><Data ss:Type="String"></Data></Cell></Row><Row><Cell ss:StyleID="s32"><Data ss:Type="String"></Data></Cell><Cell ss:StyleID="s22"><Data ss:Type="String"></Data></Cell><Cell ss:StyleID="s22"><Data ss:Type="String"></Data></Cell><Cell ss:StyleID="s22"><Data ss:Type="String"></Data></Cell><Cell ss:StyleID="s22"><Data ss:Type="String"></Data></Cell><Cell ss:StyleID="s22"><Data ss:Type="String"></Data></Cell><Cell ss:StyleID="s22"><Data ss:Type="String"></Data></Cell><Cell ss:StyleID="s22"><Data ss:Type="String"></Data></Cell><Cell ss:StyleID="s22"><Data ss:Type="String">(-0.0989 - 0.132)</Data></Cell><Cell ss:StyleID="s22"><Data ss:Type="String"></Data></Cell><Cell ss:StyleID="s22"><Data ss:Type="String"></Data></Cell></Row><Row><Cell ss:StyleID="s32"><Data ss:Type="String"></Data></Cell><Cell ss:StyleID="s22"><Data ss:Type="String"></Data></Cell><Cell ss:StyleID="s22"><Data ss:Type="String"></Data></Cell><Cell ss:StyleID="s22"><Data ss:Type="String"></Data></Cell><Cell ss:StyleID="s22"><Data ss:Type="String"></Data></Cell><Cell ss:StyleID="s22"><Data ss:Type="String"></Data></Cell><Cell ss:StyleID="s22"><Data ss:Type="String"></Data></Cell><Cell ss:StyleID="s22"><Data ss:Type="String"></Data></Cell><Cell ss:StyleID="s22"><Data ss:Type="String">0.781</Data></Cell><Cell ss:StyleID="s22"><Data ss:Type="String"></Data></Cell><Cell ss:StyleID="s22"><Data ss:Type="String"></Data></Cell></Row><Row><Cell ss:StyleID="s32"><Data ss:Type="String">friendsbeaten</Data></Cell><Cell ss:StyleID="s22"><Data ss:Type="String"></Data></Cell><Cell ss:StyleID="s22"><Data ss:Type="String"></Data></Cell><Cell ss:StyleID="s22"><Data ss:Type="String"></Data></Cell><Cell ss:StyleID="s22"><Data ss:Type="String"></Data></Cell><Cell ss:StyleID="s22"><Data ss:Type="String"></Data></Cell><Cell ss:StyleID="s22"><Data ss:Type="String"></Data></Cell><Cell ss:StyleID="s22"><Data ss:Type="String"></Data></Cell><Cell ss:StyleID="s22"><Data ss:Type="String"></Data></Cell><Cell ss:StyleID="s22"><Data ss:Type="String">0.169***</Data></Cell><Cell ss:StyleID="s22"><Data ss:Type="String"></Data></Cell></Row><Row><Cell ss:StyleID="s32"><Data ss:Type="String"></Data></Cell><Cell ss:StyleID="s22"><Data ss:Type="String"></Data></Cell><Cell ss:StyleID="s22"><Data ss:Type="String"></Data></Cell><Cell ss:StyleID="s22"><Data ss:Type="String"></Data></Cell><Cell ss:StyleID="s22"><Data ss:Type="String"></Data></Cell><Cell ss:StyleID="s22"><Data ss:Type="String"></Data></Cell><Cell ss:StyleID="s22"><Data ss:Type="String"></Data></Cell><Cell ss:StyleID="s22"><Data ss:Type="String"></Data></Cell><Cell ss:StyleID="s22"><Data ss:Type="String"></Data></Cell><Cell ss:StyleID="s22"><Data ss:Type="String">(0.0566 - 0.282)</Data></Cell><Cell ss:StyleID="s22"><Data ss:Type="String"></Data></Cell></Row><Row><Cell ss:StyleID="s32"><Data ss:Type="String"></Data></Cell><Cell ss:StyleID="s22"><Data ss:Type="String"></Data></Cell><Cell ss:StyleID="s22"><Data ss:Type="String"></Data></Cell><Cell ss:StyleID="s22"><Data ss:Type="String"></Data></Cell><Cell ss:StyleID="s22"><Data ss:Type="String"></Data></Cell><Cell ss:StyleID="s22"><Data ss:Type="String"></Data></Cell><Cell ss:StyleID="s22"><Data ss:Type="String"></Data></Cell><Cell ss:StyleID="s22"><Data ss:Type="String"></Data></Cell><Cell ss:StyleID="s22"><Data ss:Type="String"></Data></Cell><Cell ss:StyleID="s22"><Data ss:Type="String">0.00323</Data></Cell><Cell ss:StyleID="s22"><Data ss:Type="String"></Data></Cell></Row><Row><Cell ss:StyleID="s32"><Data ss:Type="String">friends_sex_money</Data></Cell><Cell ss:StyleID="s22"><Data ss:Type="String"></Data></Cell><Cell ss:StyleID="s22"><Data ss:Type="String"></Data></Cell><Cell ss:StyleID="s22"><Data ss:Type="String"></Data></Cell><Cell ss:StyleID="s22"><Data ss:Type="String"></Data></Cell><Cell ss:StyleID="s22"><Data ss:Type="String"></Data></Cell><Cell ss:StyleID="s22"><Data ss:Type="String"></Data></Cell><Cell ss:StyleID="s22"><Data ss:Type="String"></Data></Cell><Cell ss:StyleID="s22"><Data ss:Type="String"></Data></Cell><Cell ss:StyleID="s22"><Data ss:Type="String"></Data></Cell><Cell ss:StyleID="s22"><Data ss:Type="String">0.144**</Data></Cell></Row><Row><Cell ss:StyleID="s32"><Data ss:Type="String"></Data></Cell><Cell ss:StyleID="s22"><Data ss:Type="String"></Data></Cell><Cell ss:StyleID="s22"><Data ss:Type="String"></Data></Cell><Cell ss:StyleID="s22"><Data ss:Type="String"></Data></Cell><Cell ss:StyleID="s22"><Data ss:Type="String"></Data></Cell><Cell ss:StyleID="s22"><Data ss:Type="String"></Data></Cell><Cell ss:StyleID="s22"><Data ss:Type="String"></Data></Cell><Cell ss:StyleID="s22"><Data ss:Type="String"></Data></Cell><Cell ss:StyleID="s22"><Data ss:Type="String"></Data></Cell><Cell ss:StyleID="s22"><Data ss:Type="String"></Data></Cell><Cell ss:StyleID="s22"><Data ss:Type="String">(0.0206 - 0.267)</Data></Cell></Row><Row><Cell ss:StyleID="s32"><Data ss:Type="String"></Data></Cell><Cell ss:StyleID="s22"><Data ss:Type="String"></Data></Cell><Cell ss:StyleID="s22"><Data ss:Type="String"></Data></Cell><Cell ss:StyleID="s22"><Data ss:Type="String"></Data></Cell><Cell ss:StyleID="s22"><Data ss:Type="String"></Data></Cell><Cell ss:StyleID="s22"><Data ss:Type="String"></Data></Cell><Cell ss:StyleID="s22"><Data ss:Type="String"></Data></Cell><Cell ss:StyleID="s22"><Data ss:Type="String"></Data></Cell><Cell ss:StyleID="s22"><Data ss:Type="String"></Data></Cell><Cell ss:StyleID="s22"><Data ss:Type="String"></Data></Cell><Cell ss:StyleID="s22"><Data ss:Type="String">0.0222</Data></Cell></Row><Row><Cell ss:StyleID="s32"><Data ss:Type="String">Constant</Data></Cell><Cell ss:StyleID="s22"><Data ss:Type="String">0.296</Data></Cell><Cell ss:StyleID="s22"><Data ss:Type="String">0.232</Data></Cell><Cell ss:StyleID="s22"><Data ss:Type="String">0.280</Data></Cell><Cell ss:StyleID="s22"><Data ss:Type="String">0.333</Data></Cell><Cell ss:StyleID="s22"><Data ss:Type="String">0.233</Data></Cell><Cell ss:StyleID="s22"><Data ss:Type="String">0.260</Data></Cell><Cell ss:StyleID="s22"><Data ss:Type="String">0.249</Data></Cell><Cell ss:StyleID="s22"><Data ss:Type="String">0.256</Data></Cell><Cell ss:StyleID="s22"><Data ss:Type="String">0.199</Data></Cell><Cell ss:StyleID="s22"><Data ss:Type="String">0.256</Data></Cell></Row><Row><Cell ss:StyleID="s32"><Data ss:Type="String"></Data></Cell><Cell ss:StyleID="s22"><Data ss:Type="String">(-0.149 - 0.740)</Data></Cell><Cell ss:StyleID="s22"><Data ss:Type="String">(-0.206 - 0.670)</Data></Cell><Cell ss:StyleID="s22"><Data ss:Type="String">(-0.164 - 0.725)</Data></Cell><Cell ss:StyleID="s22"><Data ss:Type="String">(-0.100 - 0.766)</Data></Cell><Cell ss:StyleID="s22"><Data ss:Type="String">(-0.221 - 0.687)</Data></Cell><Cell ss:StyleID="s22"><Data ss:Type="String">(-0.200 - 0.719)</Data></Cell><Cell ss:StyleID="s22"><Data ss:Type="String">(-0.192 - 0.689)</Data></Cell><Cell ss:StyleID="s22"><Data ss:Type="String">(-0.186 - 0.698)</Data></Cell><Cell ss:StyleID="s22"><Data ss:Type="String">(-0.243 - 0.641)</Data></Cell><Cell ss:StyleID="s22"><Data ss:Type="String">(-0.202 - 0.715)</Data></Cell></Row><Row><Cell ss:StyleID="s32"><Data ss:Type="String"></Data></Cell><Cell ss:StyleID="s22"><Data ss:Type="String">0.192</Data></Cell><Cell ss:StyleID="s22"><Data ss:Type="String">0.299</Data></Cell><Cell ss:StyleID="s22"><Data ss:Type="String">0.216</Data></Cell><Cell ss:StyleID="s22"><Data ss:Type="String">0.132</Data></Cell><Cell ss:StyleID="s22"><Data ss:Type="String">0.314</Data></Cell><Cell ss:StyleID="s22"><Data ss:Type="String">0.268</Data></Cell><Cell ss:StyleID="s22"><Data ss:Type="String">0.269</Data></Cell><Cell ss:StyleID="s22"><Data ss:Type="String">0.256</Data></Cell><Cell ss:StyleID="s22"><Data ss:Type="String">0.377</Data></Cell><Cell ss:StyleID="s22"><Data ss:Type="String">0.273</Data></Cell></Row><Row><Cell ss:StyleID="s32"><Data ss:Type="String"></Data></Cell><Cell ss:StyleID="s22"><Data ss:Type="String"></Data></Cell><Cell ss:StyleID="s22"><Data ss:Type="String"></Data></Cell><Cell ss:StyleID="s22"><Data ss:Type="String"></Data></Cell><Cell ss:StyleID="s22"><Data ss:Type="String"></Data></Cell><Cell ss:StyleID="s22"><Data ss:Type="String"></Data></Cell><Cell ss:StyleID="s22"><Data ss:Type="String"></Data></Cell><Cell ss:StyleID="s22"><Data ss:Type="String"></Data></Cell><Cell ss:StyleID="s22"><Data ss:Type="String"></Data></Cell><Cell ss:StyleID="s22"><Data ss:Type="String"></Data></Cell><Cell ss:StyleID="s22"><Data ss:Type="String"></Data></Cell></Row><Row><Cell ss:StyleID="s32"><Data ss:Type="String">Observations</Data></Cell><Cell ss:StyleID="s22"><Data ss:Type="String">302</Data></Cell><Cell ss:StyleID="s22"><Data ss:Type="String">302</Data></Cell><Cell ss:StyleID="s22"><Data ss:Type="String">302</Data></Cell><Cell ss:StyleID="s22"><Data ss:Type="String">302</Data></Cell><Cell ss:StyleID="s22"><Data ss:Type="String">297</Data></Cell><Cell ss:StyleID="s22"><Data ss:Type="String">296</Data></Cell><Cell ss:StyleID="s22"><Data ss:Type="String">298</Data></Cell><Cell ss:StyleID="s22"><Data ss:Type="String">302</Data></Cell><Cell ss:StyleID="s22"><Data ss:Type="String">300</Data></Cell><Cell ss:StyleID="s22"><Data ss:Type="String">296</Data></Cell></Row><Row><Cell ss:StyleID="s33"><Data ss:Type="String">R-squared</Data></Cell><Cell ss:StyleID="s23"><Data ss:Type="String">0.029</Data></Cell><Cell ss:StyleID="s23"><Data ss:Type="String">0.033</Data></Cell><Cell ss:StyleID="s23"><Data ss:Type="String">0.025</Data></Cell><Cell ss:StyleID="s23"><Data ss:Type="String">0.057</Data></Cell><Cell ss:StyleID="s23"><Data ss:Type="String">0.042</Data></Cell><Cell ss:StyleID="s23"><Data ss:Type="String">0.022</Data></Cell><Cell ss:StyleID="s23"><Data ss:Type="String">0.026</Data></Cell><Cell ss:StyleID="s23"><Data ss:Type="String">0.024</Data></Cell><Cell ss:StyleID="s23"><Data ss:Type="String">0.056</Data></Cell><Cell ss:StyleID="s23"><Data ss:Type="String">0.046</Data></Cell></Row><Row><Cell ss:StyleID="s24"><Data ss:Type="String">ci in parentheses</Data></Cell></Row><Row><Cell ss:StyleID="s24"><Data ss:Type="String">*** p&lt;0.01, ** p&lt;0.05, * p&lt;0.1</Data></Cell></Row></Table><WorksheetOptions xmlns="urn:schemas-microsoft-com:office:excel"><ProtectedObjects>False</ProtectedObjects><ProtectedScenarios>False</ProtectedScenarios></WorksheetOptions></Worksheet></Workbook>
